# Supplementary material for: Design and Development of an Antigen Test for SARS-CoV-2 Nucleocapsid Protein to Validate the Viral Quality Assurance Panels
Source: Viruses. 2024 Apr 24;16(5):662. doi: 10.3390/v16050662 (PMC11125937; doi:10.3390/v16050662)
Supplement: Supplementary file 1 [file viruses-16-00662-s001.zip]

Archive with 1 entries (1 files):
- viruses-2965548-supplementary.pdf
